# Supplementary material for: Occupational health and safety regulatory interventions to improve the work environment: An evidence and gap map of effectiveness studies
Source: Campbell Syst Rev. 2023 Dec 11;19(4):e1371. doi: 10.1002/cl2.1371 (PMC10712440; doi:10.1002/cl2.1371)
Supplement: Supplementary file 2 — Supporting information. [file CL2-19-e1371-s002.xlsx]

## Sheet: Ark1
	AMSTAR-2 items. Critical domains marked with red
	1. Did the research questions and inclusion criteria for the review include the components of PICO for:						2. Did the report of the review contain an explicit statement that the review methods were established prior to the conduct of the review and did the report justify any significant deviations from the protocol?								3. Did the review authors explain their selection of the study designs for inclusion in the review?				4. Did the review authors use a comprehensive literature search strategy?									5. Did the review authors perform study selection in duplicate?			6. Did the review authors perform data extraction in duplicate?			7. Did the review authors provide a list of excluded studies and justify the exclusions?			8. Did the review authors describe the included studies in adequate detail?											9. Did the review authors use a satisfactory technique for assessing the risk of bias (RoB) in individual studies that were included in the review?
Study	Population?	Intervention?	Comparator group?	Outcome?	Optional (recommended): Timeframe for follow-up?	Yes/No	For Partial Yes: The authors state that they had a written protocol or guide that included ALL the following:				For Yes: As for partial yes, plus the protocol should be registered and should also have specified:			Yes/Partial Yes/No	For Yes, the review should satisfy ONE of the following:			Yes/No	For Partial Yes (all the following):			For Yes, should also have (all the following):					Yes/Partial Yes/No	For Yes, either ONE of the following:		Yes/No	For Yes, either ONE of the following:		Yes/No	For Partial Yes:	For Yes, must also have:	Yes/Partial Yes/No	For Partial Yes (ALL the following):					For Yes, should also have ALL the following:					Yes/Partial Yes/No	RCTs	For Partial Yes, must have assessed RoB from:
							Review question(s)	A search strategy	Inclusion/exclusion criteria	A risk of bias assessment	A meta-analysis/synthesis plan, if appropriate, and	A plan for investigating causes of heterogeneity	Justification for any deviations from the protocol		Explanation for including only RCTs	OR Explanation for including only NRSI	OR Explanation for including both RCTs and NRSI		Searched at least 2 databases (relevant to research question)	Provided key word and/or search strategy	Justified publication restrictions (e.g. language)	Searched the reference lists/ bibliographies of included studies	Searched trial/study registries	Included/ consulted content experts in the field	Where relevant, searched for grey literature	Conducted search within 24 months of completion of the review		At least two reviewers independently agreed on selection of eligible studies and achieved consensus on which studies to include	OR two reviewers selected a sample of eligible studies and achieved good agreement (at least 80 percent), with the remainder selected by one reviewer.		At least two reviewers achieved consensus on which data to extract from included studies	OR two reviewers extracted data from a sample of eligible studies and achieved good agreement (at least 80 percent), with the remainder extracted by one reviewer.		Provided a list of all potentially relevant studies that were read in full-text form but excluded from the review	Justified the exclusion from the review of each potentially relevant study		Described populations	Described interventions	Described comparators	Described outcomes	Described research designs	Described population in detail	Described intervention in detail (including doses where relevant)	Described comparator in detail (including doses where relevant)	Described study’s setting	Timeframe for follow-up			Unconcealed allocation, and
Andersen 2019	No specific population.	"The study should report on a well-defined intervention relevant for an occupational safety and health authority such as regulatory actions that the WEA could make on OHS legislation or other regulations that could be enforced by the WEA, such as inspections, training, campaigns or the introduction of technical device".	"The study should at best include a control group or a reference such as before-after comparisons or other types of controlled designs. Simple before-after comparisons without a control group were included to meet the call for a broader review" (p.104).	"The study should include a relevant outcome eg. injuries, fatalities, occupational exposure, sick leave, work-related symptoms and disease and compliance" (p. 104).	Not specified.	No	Do not state that they had a written protocol or guide.	Do not state that they had a written protocol or guide.	Do not state that they had a written protocol or guide.	No statement that there was a protocol or guide.	No.	No.	No.	No			The WEA called for a broad approach to prioritize between different interventions based on the level of evidence. It is stated that: "Simple before-after comparisons without a control group were included to meet the call for a broader review" (p 104). The included studies in this review are a mix of studies with and studies without a control/comparison condition (e.g. interrupted time series desi…	No	Yes, searches were performed in PubMed, Web of Science, HSELINE, and NIOSHTIC-2 from OSH UPDATE.	Yes, keywords for the search strategy are provided in the appendix (Table S2).	Yes, restricted to English or Scandinavian languages and studies published between 1966 and February 2017.	Yes, 29.5% of included litterature was included from snowballing.	Not mentioned.	No.	Yes, grey literature was retrieved from searches in HSELINE, NIOSHTIC-2, and from OSH UPDATE.	Yes. Search strategy performed in PubMed January 30th, 2017, in Web of Science Core Collection January 20th, 2017, and in OSH UPDATE March 21st, 2017. Review published online: 29 Oct 2018.	Partial Yes	"One author screened all studies identified by the search according to the eligibility criteria, and three other authors provided second screenings. Disagreements (7% of papers) between readers were resolved by consensus" (p. 105).		Yes	"Three authors performed quality assessment and data extraction and independently scored each included study" (p. 105). Do not report how they achieved consensus or if there were any disagreements.		No	No.	Only overall justification for exclusion in flowchart (appendix pp. 23-24, Figures S1+S2).	No	No.	Partial yes (intervention category in review + brief description under Setting and target group (see appendix p.3, Table S2)).	No (not clear for all studies, see appendix p. 3, Table S2).	Yes.	Yes.	No.	No (some are described in more detail than others in the text).	No.	Yes.	No.	No		No.
Mischke 2013	Yes.	Yes.	Yes.	Yes.		Yes	Yes.	Yes.	Yes.	.Yes	Yes.	Yes.	Yes, deviations from protocol are reported in p.76.	Yes			Include randomised controlled trials (RCTs), controlled before-after studies (CBAs), interrupted time series (ITS), econometric panel studies, and qualitative studies. Selection of designs is justified in pp.8-9. As a result of the searches, the authors locate 23 studies: two RCTs, two CBAs, one ITS with six outcome measurements, 12 panel studies, and six qualitative studies. Since studies withou…	Yes	Yes, searches were performed in: Cochrane Central Register of Controlled Trials (CENTRAL), MEDLINE (PubMed), EMBASE (embase.com), CINAHL (EBSCO), PsycINFO (Ovid), OSH update, HeinOnline, Westlaw International, EconLit, and Scopus from the inception of each database until January 2013.	Yes, in Appendices 1 and 2.	Yes, state that there were no restrictions on language, publication year, or publication status.	Yes, authors checked reference lists of included articles and contacted study authors to identify additional published, unpublished and ongoing studies.	Yes, searched CENTRAL.	Yes, authors contacted researchers in the field to identify additional published, unpublished, and ongoing studies.	Yes, authors searched websites of the European Union Senior Labour Inspectors Committee, the Occupational Safety and Health Administration (USA), and the Health and Safety Executive (UK).	Yes, searches are performed up to January 2013 and the review is published in 2013.	Yes	Yes, the authors state the following: "We divided the references that we retrieved among the authors in such a way that each reference was assessed in duplicate. If the two assessors indicated the eligibility of a reference, we retrieved the full-text article for further assessment. If only one assessor was of the opinion that a reference should be included, we consulted a third author (JV or CM)…		Yes	Pairs of authors independently extracted data on the main characteristics, the risk of bias, and the effects of the interventions.		Yes	Yes, shown in reference list and list with reasons is provided p.51-52.	Yes.	Yes	Yes.	Yes.	Yes.	Yes.	Yes.	Yes.	Yes.	Yes.	Yes.	Yes.	Yes		Yes.
Rautiainen 2008	Yes.	Yes.	Yes.	Yes.		Yes	Yes.	Yes.	Yes.	Yes.	Yes, short statement made in protocol: "Meta‐analyses will only be conducted if available studies are sufficiently similar with respect to participants, interventions and outcomes. A qualitative analysis will be completed if the studies are found to be too heterogeneous or if the relevant data to complete statistical pooling are unavailable".	Yes, authors state in protocol: "If there is heterogeneity between studies, we will try to explain the potential heterogeneity by the aspects of the setting, such as the level of mechanization as mentioned in the data extraction and management paragraph".	Partial yes. Authors state in p. 3: "In the protocol we anticipated that we could also use lower quality intervention studies, including before-after studies without a control group, retrospective cohort studies and case-reference studies. Since we found a reasonable number of studies meeting our primary criteria, and due to the difficulties in comparing results from various studies with differen…	Partial yes			Yes, p. 3. Eligible designs include randomised controlled trials, cluster-randomised controlled trials, prospective cohort studies with a concurrent control group, and interrupted time series studies. Only studies with a well-defined control/comparison condition investigating the effects of regulatory enforcement are eligible in the current EGM. In this systematic review, the randomized studies d…	Yes	Yes, p. 4.	Yes, the search strategy for one database (PubMed) is reported and authors state that this search strategy was modified to fit the characteristics of the other databases.	Yes, state that the searches were not restricted by language or publication status.	Yes, reference lists of selected articles and relevant reviews were searched.	Yes, search Cochrane Central Register of Controlled Trials.	No.	Yes, additional topic-related databases and websites were searched.	Yes, databases were searched up to June 2006 and the review was published in January 2008.	Partial yes	Yes, p. 4.		Yes	Two reviewers conducted data extraction and study quality assessment independently.		Yes	Yes, see p. 19-20.	Yes, see p. 19-20.	Yes	Yes.	Yes.	Yes.	Yes.	Yes.	Yes.	Yes.	Yes.	Yes.	Yes.	Yes
Cashman 2009	Yes, adult occupational drivers operating a motorised vehicle for the purpose of transporting persons or goods or services.	Yes, alcohol and drug screening with the intention of reducing work(er)-related injuries.	Yes.	Yes, primary outcomes were: fatal injuries, non-fatal injuries, incidents without injury (for example, near miss, loss of driver licence). Secondary outcomes were intermediary outcomes (that may lead to a reduction in injuries) and outcomes that measured the consequences of injuries, including: behaviour, knowledge or attitude change, sickness absence, and penalties.		Yes	Yes.	Yes.	Yes, but the inclusion criteria and the instrument for judging study quality were changed as stated in section 'Differences between protocol and review' (p. 19).	Yes, but the inclusion criteria and the instrument for judging study quality were changed as stated in section 'Differences between protocol and review' (p. 19).	Yes.	Yes.	Yes, p. 19.	Yes			Authors state that they include randomised controlled trials (RCTs), cluster-randomised trials, controlled clinical trials, controlled before and after studies (more than three time points to be measured before and after the study), and interrupted time-series (ITS) studies, but do not provide an explanation for this selection. As a result of the searches, only two interrupted time-series studies…	No	Searched the following databases up to June 2007 (or up to the latest issue then available): MEDLINE, EMBASE, CENTRAL, The Cochrane Library, Cochrane Occupational Health Field's specialised register, Cochrane Injuries Group's specialised register, DARE, PsychINFO, ERIC, ETOH, CISDOC, NIOSHTIC, TRANSPORT, Zetoc, Economic Evaluations, Science Citation Index and Social Science Citation index, and HS…	Yes, see Appendix 1.	Did not restrict the searches by publication status, date, language or country.	Hand-searched the reference lists of studies screened for inclusion.	Yes, see details under database search.	Contacted national and international agencies, and the authors of relevant studies, to identify additional studies possibly eligible for inclusion.	Searched the website of the US Department of Transportation (www.dot.gov) for eligible studies. Also hand-searched all issues of Traffic Injury Prevention and Accident Analysis and Prevention up to June 2007.	Yes, date of last search was June 2007 and review is published in April 2009.	Yes	Two review authors undertook study selection where the authors screened abstracts and titles for relevance before retrieving the full texts. Both independently assessed whether the studies found met the pre-defined inclusion criteria.		Yes	Two review authors independently extracted data and assessed study quality. A third author resolved any disagreements.		Yes	Yes.	Yes, p. 15.	Yes	Yes, provide all possible information from the included studies.	Yes, provide all possible information from the included studies.	Yes, provide all possible information from the included studies.	Yes, provide all possible information from the included studies.	Yes, provide all possible information from the included studies.	Yes, provide all possible information from the included studies.	Yes, provide all possible information from the included studies.	Yes, provide all possible information from the included studies.	Yes, provide all possible information from the included studies.	Yes, provide all possible information from the included studies.	Yes
van der Molen 2018	The population was limited to construction workers (company or self-employed workers). Construction workers were defined as people working at a construction site for building/housing/residential sectors, road/highway/civil engineering, offices/commercial projects or industrial installation (for example, ventilation, pipelines and siding).	All interventions aimed at preventing occupational injuries. Distinguish between six categories of intervention strategies: compulsory, educational, informational, persuasive, facilitative, and multifaceted.	Yes.	Include all studies that measure the effectiveness of interventions on the rate of fatal or non-fatal occupational injuries. Secondary outcomes: number of lost working days and behaviour changes (such as working habits).		Yes	Yes.	Yes.	Yes.	Yes.	Yes.	Yes.	Yes, p. 48.	Yes			Randomised controlled trials (RCTs), cluster-randomised controlled trials (cRCTs), controlled before-after (CBA) studies, and interrupted time series (ITS) studies were eligible for inclusion in this review and this is well explained (p.10 in review and also in protocol). As a result of the searches, 17 studies were located which met the inclusion criteria in this updated version of the review. O…	Yes	Yes, searched Cochrane Injuries Group's specialised register, Cochrane Central Register of Controlled Trials (CENTRAL; 2017 Issue 3), MEDLINE (from 1966), Embase (from 1988), and PsycINFO (from 1983).	Yes, see appendices.	The searches were not restricted by language or publication status.	Handsearched the reference lists of relevant papers and reviews in initial review in June 2006, no update of these searches.	Yes.	Not mentioned.	Not mentioned.	Database search performed up to April 2017. Reference lists of included studies and grey literature search has not been updated since original review (performed in 2006).	Partial yes		Three review authors (PB, PH and HM) independently screened titles and abstracts to identify potentially relevant studies. PB screened all references, and the other two review authors (PH and HM) independently screened a portion. Two review authors (PB and HM) assessed the full texts of potentially relevant articles for eligibility against the inclusion criteria.	Yes		Two review authors (PB and HM) independently extracted data in the same way as for the included studies.	Yes	P.33.	Yes.	Yes	Yes.	Yes.	Yes.	Yes.	Yes.	Yes.	Yes.	Yes.	Yes.	Yes.	Yes
Dyreborg 2022	Yes: The population of interest is limited to working populations (both paid and unpaid employees) (page 12).	Yes: Safety interventions categorized by their primary focus area: 1) Attitude modification. 2) Behavior modification. 3) Physiological modifications. 4) Modifications of climate, social norms, and culture. 5) Structural modification. 6) Multifacted approaches. The safety interventions may consist of one or more components (pages 12-13).	Yes: No intervention (absolute effects), usual activities, or alternative intervention (relative effects) (pages 11-12).	Yes: Primary outcomes of interest were: 1) incidence of accidental work injuries causing physical harm, 2) number of lost working days due to injury events and cases of work disability, and 3) proxy measures of injury incidence, such as safety behavior and injury risk factors. Secondary outcomes were changes in knowledge, attitudes, workplace norms, climate, or culture (page 13).	Yes: There are four different time points: 1) post‐test (immediately after the intervention ends), 2) short‐term (up to 12 months), 3) medium‐term (from 1 to 3 years), and 4) long‐term (with a follow‐up longer than 3 years) (page 14).	Yes	Yes: The aim of the systematic review is "to assess the effectiveness of broad classes of safety interventions in preventing accidents at work, and to examine which intervention components are most effective." (page 4).	Yes: A search strategy is reported with a list of databases and the search terms are reported as well. It is furthermore reported that grey literature searches were made (page 14).	Yes: Types of studies eligible for inclusion: RCTs, including studies with cluster randomization; Quasi randomized study designs; Controlled before and after study designs; Studies using serial measures (including ITS, which use observations at multiple time points before and after an intervention, and retrospective cohort designs); Single group study designs with before and after measures (non-e…	Yes: Various types of biases were assessed and RoB assessments were made for the included RCT safety intervention studies as well as for the studies with a controlled before and after (CBA) design (pages 22-30).	There was a meta-analysis/synthesis plan in the protocol, however it is not followed in the review and this is not mentioned in full detail in the relevant deviation section, nor are the reasons for the deviations explained. The revised plan followed in the review was that if the result of the meta analysis was a high level of heterogeneity (I² > 80), the meta‐analysis was not reported. On page 1…	In case of heterogeneity, the protocol specified that the following steps would be taken: 1) Conduct a sensitivity analysis, in which methodologically weak trials are removed from the analyses and results compared for the primary outcomes; 2) perform a visual inspection of the forest plots for evidence of inconsistency in results; and 3) compare the results of fixed-effect and random-effects anal…	No: A few deviations (search and inclusion of an extra intervention type) are reported and explained (page 63). However, a number of other deviations are not reported. In particular the revised plan of not reporting meta analyses with I²>80% and considering to exclude studies that added more to the heterogeneity, is not mentioned in "Deviations from the protocol". A further deviation not describe…	Partial yes			Study designs eligible for inclusion were: RCTs, including studies with cluster randomization; Quasi randomized study designs; Controlled before- and after study designs; Studies using serial measures (including ITS, which use observations at multiple time points before and after an intervention, and retrospective cohort designs); Single group study designs with before and after measures (non-exp…	Yes	Yes (page 14).	Yes (page 14).	Yes: No language or date restrictions were applied to the searches (page 14).	Yes: The authors examined the reference lists of any relevant review they identified (page 14).	Yes: A list of websites of different organizations (including Cochrane Central Register of Controlled Trials) was searched for relevant documents (page 14).	Yes, p. 54.	Yes: The Google search engine was used with selected terms from the search strategy to search the grey literature and to identify unpublished studies, and websites of different organizations were searched (page 14).	No: The last search was carried out on July 9, 2015. It is not reported what year the review was completed, but the review was published in 2022 (page 1).	Partial Yes	Yes: Pairs of reviewers independently assessed whether a study should be included or excluded. In the event of disagreements between the reviewers, a third reviewer and content specialist was consulted and consensus was sought through discussion (pages 14-15).		Yes	Yes: Pairs of reviewers independently extracted and coded data from the included studies. Disagreements that could not reach consensus through discussion were resolved by consulting an independent reviewer with extensive content and methods expertise (page 15).		Yes	Yes (page 95).	Yes (page 95).	Yes	Yes: A summary description of participants, types of work, and types of injuries for the included studies (page 20).	Yes: A summary description of the theoretical basis or rationale for the interventions - for the included studies (pages 20-22).	Yes: A summary description of the comparison conditions for the included studies (page 22).	Yes: A summary description of the types of outcomes for the included studies (page 22).	Yes (pages 18-20).	Yes: The characteristics of the target populations are reported for the included studies individually (pages 63-95).	Yes: The characteristics of the interventions are reported for the included studies individually (pages 63-95).	Yes: The characteristics of the comparison conditions are reported for the included RCT and CBA studies individually (pages 63-80).	Yes: The characteristics of the study settings are reported individually for the included studies (pages 63-95).	Yes: The duration of intervention and the duration of follow-up are reported individually for the included studies (pages 63-95).	Yes		Yes (see figure 3 on page 25).
[truncated: 39 more columns]
